# Supplementary material for: Genome-Wide Identification of DnaJ Gene Family and VIGS Analysis Reveal the Function of GhDnaJ316 in Floral Development for Upland Cotton
Source: Plants (Basel). 2025 Nov 5;14(21):3380. doi: 10.3390/plants14213380 (PMC12609765; doi:10.3390/plants14213380)
Supplement: Supplementary file 1 [file plants-14-03380-s001.zip]

Archive with 14 entries (14 files):
- Data S1.txt
- Fig. S2.pdf
- Fig.S1.pdf
- Fig.S3.pdf
- Fig.S4.pdf
- Fig.S5.pdf
- Fig.S6.pdf
- Fig.S7.pdf
- Table S1.pdf
- Table S2.pdf
- Table S3.pdf
- Table S4.pdf
- Table S5.pdf
- Table S6.pdf
